# Supplementary material for: Neuroanatomical correlates of prion disease progression - a 3T longitudinal voxel-based morphometry study
Source: Neuroimage Clin. 2016 Nov 2;13:89–96. doi: 10.1016/j.nicl.2016.10.021 (PMC5133666; doi:10.1016/j.nicl.2016.10.021)
Supplement: Supplementary File 1 — Simplified raw SPM results table detailing areas of significant correlations between ΔGM and ΔMRC Scale (FDR p < 0.05). (Local Maxima within the same cluster have been removed.) [file mmc5.xlsx]

## Sheet: FileS1_deltaGM_vs_deltaMRC_NoLM
STATISTICS: p-values adjusted for search volume
================================================================================
peak	peak	peak	peak
p(FWE-corr)	p(FDR-corr)	T	p(unc)	x,y,z {mm}	MNI {mm}	Tal. {mm}	Tal. label
--------------------------------------------------------------------------------
0.013	0.01	7.55	0	-34 3 -2	-37 8 -3	-36 4 0	Left Cerebrum.Sub-lobar.Insula.White Matter.*
0.102	0.015	6.32	0	-15 9 -0	-16 14 -1	-16 11 1	Left Cerebrum.Sub-lobar.Lentiform Nucleus.Gray Matter.Putamen
0.146	0.016	6.11	0	42 -61 -23	45 -60 -28	45 -61 -19	Right Cerebellum.Posterior Lobe.Declive.Gray Matter.*
0.187	0.016	5.96	0	3 -18 7	3 -14 8	3 -15 10	Right Cerebrum.Sub-lobar.Thalamus.Gray Matter.Medial Dorsal Nucleus
0.191	0.016	5.94	0	-26 -30 -12	-27 -27 -15	-25 -28 -9	Left Cerebrum.Limbic Lobe.Parahippocampal Gyrus.White Matter.*
0.232	0.016	5.82	0	14 11 -2	14 16 -3	13 13 0	Right Cerebrum.Sub-lobar.Caudate.Gray Matter.Caudate Head
0.319	0.016	5.62	0	-48 -69 -15	-52 -68 -19	-51 -69 -11	Left Cerebrum.Temporal Lobe.Fusiform Gyrus.Gray Matter.Brodmann area 19
0.343	0.016	5.57	0	58 -49 4	62 -48 4	60 -47 8	Right Cerebrum.Temporal Lobe.Middle Temporal Gyrus.Gray Matter.Brodmann area 21
0.376	0.016	5.5	0	-14 -66 -47	-15 -65 -56	-14 -68 -45	*.*.*.*.*
0.548	0.016	5.22	0	39 -75 -12	41 -74 -15	42 -74 -8	Right Cerebrum.Occipital Lobe.Middle Occipital Gyrus.White Matter.*
0.618	0.017	5.11	0	-50 -6 -8	-53 -1 -10	-50 -4 -5	Left Cerebrum.Temporal Lobe.Superior Temporal Gyrus.White Matter.*
0.644	0.017	5.07	0	-4 -70 33	-5 -69 37	-4 -65 34	Left Cerebrum.Parietal Lobe.Precuneus.*.*
0.658	0.017	5.05	0	26 -6 -11	27 -2 -13	26 -5 -7	Right Cerebrum.Sub-lobar.Extra-Nuclear.White Matter.*
0.764	0.019	4.89	0	-22 48 12	-24 56 13	-24 53 11	Left Cerebrum.Frontal Lobe.Middle Frontal Gyrus.White Matter.*
0.838	0.02	4.76	0	15 -54 -47	16 -53 -56	16 -56 -45	*.*.*.*.*
0.872	0.02	4.69	0	24 35 30	26 41 34	25 41 32	Right Cerebrum.Frontal Lobe.Superior Frontal Gyrus.Gray Matter.Brodmann area 9
0.931	0.022	4.54	0	-28 -81 30	-31 -80 33	-31 -76 32	Left Cerebrum.Occipital Lobe.Sub-Gyral.White Matter.*
0.933	0.022	4.54	0	-20 -61 55	-21 -59 63	-21 -55 56	Left Cerebrum.Parietal Lobe.Sub-Gyral.White Matter.*
0.939	0.022	4.52	0	-45 5 4	-48 10 4	-46 7 6	Left Cerebrum.Frontal Lobe.Precentral Gyrus.White Matter.*
0.96	0.023	4.44	0	0 -58 -33	-0 -57 -40	0 -58 -30	Right Cerebellum.Anterior Lobe.Nodule.Gray Matter.*
0.96	0.023	4.44	0	-32 -70 -44	-34 -70 -53	-34 -73 -42	Left Cerebellum.Posterior Lobe.Inferior Semi-Lunar Lobule.Gray Matter.*
0.986	0.025	4.28	0	-30 -9 -38	-32 -5 -45	-31 -9 -36	Left Cerebrum.Temporal Lobe.Inferior Temporal Gyrus.Gray Matter.Brodmann area 20
0.989	0.025	4.25	0	-42 -15 -27	-45 -11 -33	-43 -14 -25	Left Cerebrum.Temporal Lobe.Fusiform Gyrus.Gray Matter.Brodmann area 20
0.993	0.026	4.2	0	24 -31 -11	25 -29 -13	24 -30 -7	Right Cerebrum.Limbic Lobe.Parahippocampal Gyrus.White Matter.*
0.995	0.026	4.16	0	38 -6 -36	40 -2 -43	38 -6 -34	Right Cerebrum.Temporal Lobe.Middle Temporal Gyrus.White Matter.*
0.995	0.026	4.16	0	-6 -58 -45	-7 -57 -54	-6 -60 -43	*.*.*.*.*
0.998	0.028	4.08	0	-39 33 19	-42 40 22	-41 39 21	Left Cerebrum.Frontal Lobe.Middle Frontal Gyrus.Gray Matter.Brodmann area 46
0.998	0.028	4.08	0	52 -40 -14	56 -38 -17	53 -39 -10	Right Cerebrum.Temporal Lobe.Middle Temporal Gyrus.White Matter.*
0.998	0.028	4.08	0	21 -15 -18	22 -11 -22	21 -13 -15	Right Cerebrum.Limbic Lobe.Parahippocampal Gyrus.Gray Matter.Brodmann area 28
0.999	0.03	4.01	0	37 41 12	40 47 13	39 46 13	Right Cerebrum.Frontal Lobe.Middle Frontal Gyrus.Gray Matter.Brodmann area 10
0.999	0.03	3.98	0	-54 -15 -17	-58 -11 -21	-55 -14 -15	Left Cerebrum.Temporal Lobe.Inferior Temporal Gyrus.Gray Matter.Brodmann area 21
0.999	0.031	3.97	0	46 -19 -21	50 -16 -26	47 -19 -18	Right Cerebrum.Temporal Lobe.Sub-Gyral.White Matter.*
1	0.031	3.94	0	-36 6 -27	-39 11 -33	-38 5 -26	Left Cerebrum.Temporal Lobe.Sub-Gyral.White Matter.*
1	0.032	3.91	0	36 45 -8	39 52 -9	38 48 -6	Right Cerebrum.Frontal Lobe.Middle Frontal Gyrus.White Matter.*
1	0.032	3.9	0	22 -67 52	24 -66 60	25 -61 53	Right Cerebrum.Parietal Lobe.Superior Parietal Lobule.White Matter.*
1	0.033	3.89	0	-39 0 -21	-42 5 -26	-41 0 -19	Left Cerebrum.Temporal Lobe.Sub-Gyral.White Matter.*
1	0.033	3.86	0	-48 23 7	-51 29 8	-49 26 9	Left Cerebrum.Frontal Lobe.Inferior Frontal Gyrus.Gray Matter.Brodmann area 45
1	0.033	3.85	0	-18 -76 37	-19 -75 42	-19 -71 39	Left Cerebrum.Parietal Lobe.Precuneus.Gray Matter.Brodmann area 7
1	0.033	3.85	0	57 -61 -5	61 -60 -6	60 -60 0	Right Cerebrum.Temporal Lobe.Middle Temporal Gyrus.Gray Matter.Brodmann area 21
1	0.035	3.8	0.001	16 -10 61	18 -6 71	19 -1 64	Right Cerebrum.Frontal Lobe.Superior Frontal Gyrus.White Matter.*
1	0.035	3.79	0.001	50 -12 -30	53 -8 -36	50 -12 -27	Right Cerebrum.Temporal Lobe.Inferior Temporal Gyrus.*.*
1	0.036	3.75	0.001	-42 -76 -3	-45 -76 -5	-45 -75 0	Left Cerebrum.Occipital Lobe.Middle Occipital Gyrus.White Matter.*
1	0.036	3.74	0.001	-45 -45 -17	-48 -43 -21	-45 -44 -14	Left Cerebrum.Temporal Lobe.Fusiform Gyrus.White Matter.*
1	0.037	3.72	0.001	-34 -48 -15	-37 -46 -19	-35 -47 -12	Left Cerebrum.Temporal Lobe.Fusiform Gyrus.*.*
1	0.037	3.71	0.001	54 -1 -23	58 3 -27	55 -1 -19	Right Cerebrum.Temporal Lobe.Middle Temporal Gyrus.White Matter.*
1	0.037	3.7	0.001	-56 -31 6	-59 -28 5	-56 -28 8	Left Cerebrum.Temporal Lobe.Superior Temporal Gyrus.White Matter.*
1	0.037	3.7	0.001	-32 -72 -9	-34 -71 -12	-33 -70 -5	Left Cerebrum.Occipital Lobe.Sub-Gyral.White Matter.*
1	0.038	3.68	0.001	45 -39 48	48 -36 55	49 -32 51	Right Cerebrum.Parietal Lobe.Postcentral Gyrus.Gray Matter.Brodmann area 40
1	0.038	3.68	0.001	57 -19 -15	61 -16 -18	57 -18 -11	Right Cerebrum.Temporal Lobe.Middle Temporal Gyrus.White Matter.*
1	0.039	3.63	0.001	54 -30 40	58 -27 46	57 -24 43	Right Cerebrum.Parietal Lobe.Postcentral Gyrus.Gray Matter.Brodmann area 2
1	0.041	3.58	0.001	-48 -4 -26	-51 0 -31	-49 -4 -24	Left Cerebrum.Temporal Lobe.Fusiform Gyrus.Gray Matter.Brodmann area 20
1	0.041	3.56	0.001	22 -79 36	24 -79 41	25 -75 38	Right Cerebrum.Parietal Lobe.Precuneus.Gray Matter.Brodmann area 7
1	0.042	3.56	0.001	16 53 24	18 60 27	17 58 24	Right Cerebrum.Frontal Lobe.Superior Frontal Gyrus.White Matter.*
1	0.042	3.54	0.001	-24 8 -33	-26 13 -40	-26 7 -33	Left Cerebrum.Temporal Lobe.Superior Temporal Gyrus.White Matter.*
1	0.043	3.51	0.001	6 -94 27	6 -95 30	6 -90 29	Right Cerebrum.Occipital Lobe.Cuneus.Gray Matter.Brodmann area 19
1	0.044	3.49	0.001	48 -58 37	51 -57 43	52 -54 40	Right Cerebrum.Parietal Lobe.Inferior Parietal Lobule.Gray Matter.Brodmann area 40
1	0.044	3.49	0.001	14 -72 46	14 -71 53	14 -67 47	Right Cerebrum.Parietal Lobe.Precuneus.White Matter.*
1	0.044	3.48	0.001	32 -70 -48	33 -70 -58	34 -73 -46	*.*.*.*.*
1	0.044	3.47	0.001	-24 -1 -24	-26 3 -29	-26 -1 -22	Left Cerebrum.Limbic Lobe.Uncus.White Matter.*
1	0.044	3.46	0.001	-20 29 34	-21 35 39	-20 35 36	Left Cerebrum.Frontal Lobe.Middle Frontal Gyrus.White Matter.*
1	0.045	3.44	0.001	-56 -21 -27	-60 -17 -33	-57 -20 -26	Left Cerebrum.Temporal Lobe.Fusiform Gyrus.Gray Matter.Brodmann area 20
1	0.046	3.42	0.001	60 -43 -0	64 -41 -1	61 -41 4	Right Cerebrum.Temporal Lobe.Middle Temporal Gyrus.White Matter.*
1	0.047	3.38	0.001	-18 41 21	-19 48 24	-19 46 21	Left Cerebrum.Frontal Lobe.Superior Frontal Gyrus.White Matter.*
1	0.048	3.35	0.002	-45 -13 -6	-48 -9 -8	-45 -11 -3	Left Cerebrum.Temporal Lobe.Superior Temporal Gyrus.Gray Matter.Brodmann area 22
1	0.048	3.35	0.002	-18 33 30	-19 40 34	-19 39 31	Left Cerebrum.Frontal Lobe.Superior Frontal Gyrus.Gray Matter.Brodmann area 9
1	0.049	3.35	0.002	-32 -64 -24	-34 -63 -30	-33 -64 -22	Left Cerebellum.Posterior Lobe.Declive.Gray Matter.*
1	0.049	3.34	0.002	-24 -67 -20	-26 -66 -24	-25 -66 -16	Left Cerebellum.Posterior Lobe.Declive.Gray Matter.*
--------------------------------------------------------------------------------
Height threshold: T = 3.31, p = 0.002 (1.000)
Extent threshold: k = 0 voxels, p = 1.000 (1.000)
Expected voxels per cluster, <k> = 32.262
Expected number of clusters, <c> = 21.38
FWEp: 6.739, FDRp: Inf, FWEc: 416, FDRc: 313
Degrees of freedom = [1.0, 21.0]
FWHM = 10.5 10.3 10.1 mm mm mm; 7.0 6.8 6.7 {voxels}
Volume: 1039804 = 308090 voxels = 821.6 resels
Voxel size: 1.5 1.5 1.5 mm mm mm; (resel = 322.40 voxels)
================================================================================
