# Supplementary material for: Neuroanatomical correlates of prion disease progression - a 3T longitudinal voxel-based morphometry study
Source: Neuroimage Clin. 2016 Nov 2;13:89–96. doi: 10.1016/j.nicl.2016.10.021 (PMC5133666; doi:10.1016/j.nicl.2016.10.021)
Supplement: Supplementary File 2 — Simplified raw SPM results table detailing areas of significant correlations between ΔWM and ΔMRC Scale (FDR p < 0.05). (Local Maxima within the same cluster have been removed.) [file mmc6.xlsx]

## Sheet: FileS2_deltaWM_vs_deltaMRC_NoLM
STATISTICS: p-values adjusted for search volume
================================================================================
peak	peak	peak	peak
p(FWE-corr)	p(FDR-corr)	T	p(unc)	x,y,z {mm}	MNI {mm}	Tal. {mm}	Tal. label
--------------------------------------------------------------------------------
0	0	9.34	0	0 -28 -5	-0 -25 -7	0 -26 -1	Left Brainstem.Midbrain.*.*.*
0.048	0.001	6.1	0	-28 -78 30	-31 -77 33	-31 -73 32	Left Cerebrum.Temporal Lobe.Sub-Gyral.White Matter.*
0.05	0.001	6.07	0	-4 -39 12	-5 -36 13	-4 -35 15	Left Cerebrum.Sub-lobar.Extra-Nuclear.White Matter.Corpus Callosum
0.128	0.002	5.53	0	26 -64 24	27 -63 27	27 -60 27	Right Cerebrum.Parietal Lobe.Sub-Gyral.White Matter.*
0.219	0.003	5.22	0	-22 -6 12	-24 -1 13	-23 -2 14	Left Cerebrum.Sub-lobar.Extra-Nuclear.White Matter.*
0.543	0.006	4.59	0	-24 -31 49	-26 -28 57	-26 -25 52	Left Cerebrum.Frontal Lobe.Precentral Gyrus.Gray Matter.Brodmann area 4
0.659	0.007	4.42	0	43 -43 33	46 -41 38	46 -38 36	Right Cerebrum.Parietal Lobe.Supramarginal Gyrus.White Matter.*
0.743	0.008	4.29	0	48 -27 31	51 -24 36	50 -22 35	Right Cerebrum.Parietal Lobe.Postcentral Gyrus.White Matter.*
0.778	0.009	4.23	0	3 17 10	3 22 11	2 20 11	Right Cerebrum.Sub-lobar.Extra-Nuclear.White Matter.Corpus Callosum
0.816	0.01	4.17	0	24 -6 10	26 -2 11	25 -3 13	Right Cerebrum.Sub-lobar.Lentiform Nucleus.Gray Matter.Putamen
0.828	0.01	4.15	0	-6 27 -2	-6 33 -3	-6 29 -1	Left Cerebrum.Limbic Lobe.Anterior Cingulate.*.*
0.828	0.01	4.14	0	6 21 -8	6 27 -10	5 23 -7	Right Cerebrum.Limbic Lobe.Anterior Cingulate.Gray Matter.Brodmann area 32
0.897	0.013	4	0	-16 -102 3	-18 -103 2	-17 -99 6	Left Cerebrum.Occipital Lobe.Cuneus.*.*
0.919	0.014	3.94	0	-18 -60 52	-19 -58 60	-19 -54 54	Left Cerebrum.Parietal Lobe.Precuneus.Gray Matter.Brodmann area 7
0.979	0.02	3.69	0.001	-42 -16 28	-45 -12 32	-43 -11 31	Left Cerebrum.Frontal Lobe.Precentral Gyrus.Gray Matter.Brodmann area 6
0.98	0.02	3.69	0.001	-30 -3 31	-32 2 36	-31 2 34	Left Cerebrum.Frontal Lobe.Sub-Gyral.White Matter.*
0.985	0.021	3.65	0.001	18 -102 1	19 -103 0	19 -100 4	Right Cerebrum.Occipital Lobe.Cuneus.Gray Matter.Brodmann area 18
0.991	0.023	3.59	0.001	-39 -43 21	-42 -41 23	-41 -40 23	Left Cerebrum.Parietal Lobe.Sub-Gyral.White Matter.*
0.994	0.024	3.54	0.001	-39 26 22	-42 32 25	-41 31 24	Left Cerebrum.Frontal Lobe.Middle Frontal Gyrus.White Matter.*
0.994	0.024	3.54	0.001	46 29 6	50 35 6	48 33 8	Right Cerebrum.Frontal Lobe.Inferior Frontal Gyrus.White Matter.*
0.995	0.025	3.52	0.001	36 38 15	39 44 17	38 43 17	Right Cerebrum.Frontal Lobe.Middle Frontal Gyrus.White Matter.*
0.996	0.026	3.49	0.001	-42 -3 40	-45 2 46	-44 3 43	Left Cerebrum.Frontal Lobe.Middle Frontal Gyrus.Gray Matter.Brodmann area 6
0.996	0.026	3.48	0.001	-20 -49 55	-21 -47 63	-21 -43 57	Left Cerebrum.Parietal Lobe.Sub-Gyral.White Matter.*
0.997	0.027	3.46	0.001	30 17 9	32 22 10	31 20 12	Right Cerebrum.Sub-lobar.Insula.Gray Matter.Brodmann area 13
0.997	0.027	3.45	0.001	18 -87 9	19 -87 9	19 -84 12	Right Cerebrum.Occipital Lobe.Cuneus.White Matter.*
0.999	0.03	3.36	0.001	40 -24 48	43 -20 55	43 -16 51	Right Cerebrum.Parietal Lobe.Postcentral Gyrus.Gray Matter.Brodmann area 3
0.999	0.031	3.33	0.002	-33 -24 36	-35 -20 41	-34 -18 38	Left Cerebrum.Frontal Lobe.Sub-Gyral.White Matter.*
0.999	0.032	3.29	0.002	54 -34 39	58 -31 45	58 -28 42	Right Cerebrum.Parietal Lobe.Postcentral Gyrus.Gray Matter.Brodmann area 2
1	0.034	3.25	0.002	-12 3 39	-13 8 45	-12 9 41	Left Cerebrum.Limbic Lobe.Cingulate Gyrus.White Matter.*
1	0.035	3.22	0.002	22 -28 -5	24 -25 -6	23 -26 -1	Right Cerebrum.Sub-lobar.Extra-Nuclear.White Matter.*
1	0.038	3.14	0.002	-15 -39 66	-16 -36 76	-16 -31 68	*.*.*.*.*
1	0.039	3.11	0.003	-27 9 13	-29 15 15	-28 13 15	Left Cerebrum.Sub-lobar.Extra-Nuclear.White Matter.*
1	0.04	3.11	0.003	-10 6 55	-11 12 64	-10 16 57	Left Cerebrum.Frontal Lobe.Superior Frontal Gyrus.White Matter.*
1	0.04	3.1	0.003	39 29 24	42 35 27	41 35 27	Right Cerebrum.Frontal Lobe.Middle Frontal Gyrus.White Matter.*
1	0.042	3.05	0.003	-15 -61 24	-16 -60 27	-15 -57 26	Left Cerebrum.Occipital Lobe.Precuneus.White Matter.*
1	0.044	3.01	0.003	43 -48 22	46 -46 25	46 -44 25	Right Cerebrum.Parietal Lobe.Inferior Parietal Lobule.White Matter.*
1	0.044	3.01	0.003	18 -66 46	19 -64 53	20 -60 47	Right Cerebrum.Parietal Lobe.Precuneus.Gray Matter.Brodmann area 7
1	0.045	2.99	0.003	31 8 12	34 13 13	32 11 14	Right Cerebrum.Sub-lobar.Extra-Nuclear.White Matter.*
1	0.047	2.95	0.004	37 32 21	40 38 24	39 38 24	Right Cerebrum.Frontal Lobe.Middle Frontal Gyrus.White Matter.*
1	0.047	2.95	0.004	18 -33 52	19 -30 60	20 -26 54	Right Cerebrum.Frontal Lobe.Precentral Gyrus.Gray Matter.Brodmann area 4
1	0.047	2.95	0.004	-30 -87 9	-32 -87 9	-32 -84 12	Left Cerebrum.Occipital Lobe.Middle Occipital Gyrus.White Matter.*
1	0.047	2.94	0.004	18 -76 10	19 -76 11	19 -73 13	Right Cerebrum.Occipital Lobe.Cuneus.Gray Matter.Brodmann area 17
1	0.049	2.91	0.004	-38 36 3	-40 43 2	-39 40 3	Left Cerebrum.Frontal Lobe.Sub-Gyral.White Matter.*
1	0.049	2.9	0.004	36 -19 52	39 -15 60	40 -11 55	Right Cerebrum.Frontal Lobe.Precentral Gyrus.White Matter.*
1	0.05	2.88	0.004	28 -21 21	30 -17 24	29 -16 24	Right Cerebrum.Sub-lobar.Extra-Nuclear.White Matter.*
--------------------------------------------------------------------------------
Height threshold: T = 2.88, p = 0.004 (1.000)
Extent threshold: k = 0 voxels, p = 1.000 (1.000)
Expected voxels per cluster, <k> = 105.369
Expected number of clusters, <c> = 14.13
FWEp: 6.072, FDRp: 6.038, FWEc: 1297, FDRc: 1297
Degrees of freedom = [1.0, 21.0]
FWHM = 12.4 14.2 13.1 mm mm mm; 8.3 9.4 8.7 {voxels}
Volume: 594027 = 176008 voxels = 209.3 resels
Voxel size: 1.5 1.5 1.5 mm mm mm; (resel = 682.88 voxels)
================================================================================
