# Supplementary material for: Neuroanatomical correlates of prion disease progression - a 3T longitudinal voxel-based morphometry study
Source: Neuroimage Clin. 2016 Nov 2;13:89–96. doi: 10.1016/j.nicl.2016.10.021 (PMC5133666; doi:10.1016/j.nicl.2016.10.021)
Supplement: Supplementary File 3 — Simplified raw SPM results table detailing areas where GM atrophy in patients was greater than in controls (FDR p < 0.05). (Local Maxima within the same cluster have been removed.) [file mmc7.xlsx]

## Sheet: FileS3_GMslopes_Ctr_greater_Pat
STATISTICS: p-values adjusted for search volume
================================================================================
peak	peak	peak	peak
p(FWE-corr)	p(FDR-corr)	T	p(unc)	x,y,z {mm}	MNI {mm}	Tal. {mm}	Tal. label
--------------------------------------------------------------------------------
0.09	0.026	5.27	0	58 -37 -6	62 -35 -8	59 -36 -1	Right Cerebrum.Temporal Lobe.Middle Temporal Gyrus.White Matter.*
0.153	0.026	5.07	0	51 -7 -8	54 -3 -10	51 -6 -4	Right Cerebrum.Temporal Lobe.Superior Temporal Gyrus.White Matter.*
0.257	0.026	4.85	0	57 -34 -14	61 -32 -17	58 -34 -10	Right Cerebrum.Temporal Lobe.Middle Temporal Gyrus.White Matter.*
0.17	0.026	5.02	0	-6 17 30	-6 22 34	-5 22 31	Left Cerebrum.Limbic Lobe.Cingulate Gyrus.White Matter.*
0.275	0.026	4.82	0	9 20 39	10 26 45	10 27 41	Right Cerebrum.Frontal Lobe.Medial Frontal Gyrus.*.*
0.383	0.026	4.67	0	4 9 54	5 15 62	5 19 56	Right Cerebrum.Frontal Lobe.Superior Frontal Gyrus.White Matter.*
0.403	0.026	4.65	0	-34 -3 -11	-37 2 -14	-36 -1 -8	Left Cerebrum.Sub-lobar.Extra-Nuclear.White Matter.*
0.627	0.026	4.4	0	-30 18 -11	-32 24 -13	-31 19 -8	Left Cerebrum.Frontal Lobe.Inferior Frontal Gyrus.Gray Matter.Brodmann area 47
0.989	0.027	3.77	0	-30 -12 1	-32 -8 0	-31 -10 3	Left Cerebrum.Sub-lobar.Extra-Nuclear.White Matter.*
0.465	0.026	4.57	0	-42 9 4	-45 15 4	-43 12 6	Left Cerebrum.Frontal Lobe.Precentral Gyrus.Gray Matter.Brodmann area 44
0.955	0.027	3.93	0	-52 -3 13	-56 2 14	-53 0 15	Left Cerebrum.Frontal Lobe.Precentral Gyrus.White Matter.*
0.997	0.028	3.67	0	-51 -1 27	-55 4 30	-53 3 29	Left Cerebrum.Frontal Lobe.Precentral Gyrus.*.*
0.512	0.026	4.52	0	0 -66 43	-0 -64 49	0 -60 44	Left Cerebrum.Parietal Lobe.Precuneus.*.*
0.662	0.026	4.36	0	10 -63 46	11 -61 53	11 -57 47	Right Cerebrum.Parietal Lobe.Precuneus.White Matter.*
0.871	0.026	4.1	0	-32 -61 49	-34 -59 56	-34 -55 51	Left Cerebrum.Parietal Lobe.Superior Parietal Lobule.White Matter.*
0.525	0.026	4.51	0	-9 -21 7	-10 -17 8	-9 -18 10	Left Cerebrum.Sub-lobar.Thalamus.Gray Matter.Medial Dorsal Nucleus
0.584	0.026	4.44	0	10 -54 -51	11 -53 -61	11 -56 -49	*.*.*.*.*
0.63	0.026	4.39	0	-12 6 9	-13 11 9	-12 9 10	Left Cerebrum.Sub-lobar.Caudate.Gray Matter.Caudate Body
0.996	0.028	3.69	0	-15 3 1	-16 8 1	-16 5 3	Left Cerebrum.Sub-lobar.Lentiform Nucleus.Gray Matter.Putamen
1	0.034	3.13	0.002	-16 15 -2	-18 21 -3	-18 17 0	Left Cerebrum.Sub-lobar.Extra-Nuclear.White Matter.*
0.63	0.026	4.39	0	-36 -18 -23	-39 -14 -28	-37 -16 -21	Left Cerebrum.Temporal Lobe.Sub-Gyral.Gray Matter.Brodmann area 20
0.767	0.026	4.24	0	-52 -13 -18	-56 -9 -23	-53 -12 -17	Left Cerebrum.Temporal Lobe.Middle Temporal Gyrus.Gray Matter.Brodmann area 21
0.802	0.026	4.2	0	-38 -9 -30	-40 -5 -36	-39 -8 -28	Left Cerebrum.Temporal Lobe.Inferior Temporal Gyrus.White Matter.*
0.759	0.026	4.25	0	45 -67 -9	48 -67 -12	49 -67 -5	Right Cerebrum.Occipital Lobe.Middle Occipital Gyrus.White Matter.*
1	0.032	3.26	0.001	34 -61 -9	37 -60 -12	37 -60 -5	Right Cerebrum.Occipital Lobe.Sub-Gyral.White Matter.*
0.856	0.026	4.13	0	40 -67 34	43 -66 39	44 -63 37	Right Cerebrum.Parietal Lobe.Angular Gyrus.Gray Matter.Brodmann area 39
1	0.031	3.3	0.001	42 -60 37	45 -58 43	46 -55 40	Right Cerebrum.Parietal Lobe.Inferior Parietal Lobule.White Matter.*
1	0.036	3.07	0.002	45 -51 40	48 -49 46	49 -46 43	Right Cerebrum.Parietal Lobe.Inferior Parietal Lobule.Gray Matter.Brodmann area 40
0.974	0.027	3.86	0	-34 -73 -12	-37 -73 -16	-36 -73 -9	Left Cerebrum.Occipital Lobe.Middle Occipital Gyrus.White Matter.*
1	0.029	3.5	0.001	-30 -87 -0	-32 -87 -2	-32 -85 3	Left Cerebrum.Occipital Lobe.Middle Occipital Gyrus.Gray Matter.Brodmann area 18
1	0.041	2.88	0.003	-45 -69 -14	-48 -68 -18	-47 -69 -10	Left Cerebrum.Occipital Lobe.Middle Occipital Gyrus.White Matter.*
0.986	0.027	3.8	0	27 -1 -38	29 3 -45	28 -2 -36	Right Cerebrum.Limbic Lobe.Uncus.White Matter.*
0.987	0.027	3.79	0	-40 26 25	-43 32 29	-42 32 28	Left Cerebrum.Frontal Lobe.Middle Frontal Gyrus.White Matter.*
0.991	0.027	3.75	0	-21 -12 -18	-23 -8 -22	-22 -10 -15	Left Cerebrum.Limbic Lobe.Parahippocampal Gyrus.White Matter.*
0.992	0.027	3.75	0	18 -37 -8	19 -35 -10	18 -36 -4	Right Cerebrum.Limbic Lobe.Parahippocampal Gyrus.White Matter.*
0.995	0.028	3.69	0	-38 41 12	-40 48 13	-40 46 13	Left Cerebrum.Frontal Lobe.Middle Frontal Gyrus.Gray Matter.Brodmann area 10
0.997	0.028	3.67	0	-34 47 1	-37 54 1	-37 51 1	Left Cerebrum.Frontal Lobe.Middle Frontal Gyrus.Gray Matter.*
0.996	0.028	3.69	0	12 -21 6	13 -17 6	12 -18 8	Right Cerebrum.Sub-lobar.Thalamus.Gray Matter.*
0.996	0.028	3.67	0	42 -72 19	45 -71 22	46 -69 23	Right Cerebrum.Temporal Lobe.Middle Temporal Gyrus.White Matter.*
0.999	0.028	3.58	0	32 50 -0	34 57 -1	33 54 0	Right Cerebrum.Frontal Lobe.Middle Frontal Gyrus.Gray Matter.Brodmann area 10
1	0.029	3.46	0.001	28 54 9	31 62 10	30 60 9	Right Cerebrum.Frontal Lobe.Middle Frontal Gyrus.White Matter.*
1	0.03	3.41	0.001	42 33 22	45 40 26	44 40 26	Right Cerebrum.Frontal Lobe.Middle Frontal Gyrus.White Matter.*
0.999	0.028	3.56	0	22 20 -20	24 25 -24	23 20 -19	Right Cerebrum.Frontal Lobe.Inferior Frontal Gyrus.Gray Matter.Brodmann area 47
1	0.029	3.48	0.001	-44 -48 39	-47 -45 44	-47 -42 41	Left Cerebrum.Parietal Lobe.Inferior Parietal Lobule.White Matter.*
1	0.029	3.43	0.001	45 17 30	48 22 34	47 23 34	Right Cerebrum.Frontal Lobe.Precentral Gyrus.*.*
1	0.031	3.34	0.001	55 -51 24	59 -49 27	59 -47 27	Right Cerebrum.Parietal Lobe.Supramarginal Gyrus.White Matter.*
1	0.031	3.32	0.001	54 -31 36	58 -28 41	57 -25 39	Right Cerebrum.Parietal Lobe.Postcentral Gyrus.Gray Matter.Brodmann area 1
1	0.031	3.3	0.001	57 -27 28	61 -24 32	59 -22 31	Right Cerebrum.Parietal Lobe.Postcentral Gyrus.Gray Matter.Brodmann area 2
1	0.038	2.97	0.002	58 -13 36	63 -9 41	61 -7 39	Right Cerebrum.Frontal Lobe.Precentral Gyrus.Gray Matter.Brodmann area 6
1	0.031	3.3	0.001	43 -82 7	46 -82 7	47 -80 11	Right Cerebrum.Occipital Lobe.Middle Occipital Gyrus.Gray Matter.Brodmann area 19
1	0.031	3.3	0.001	-6 56 -12	-6 63 -15	-6 57 -16	Left Cerebrum.Frontal Lobe.Medial Frontal Gyrus.Gray Matter.Brodmann area 11
1	0.032	3.25	0.001	-9 48 -15	-10 55 -18	-10 49 -19	Left Cerebrum.Frontal Lobe.Orbital Gyrus.White Matter.*
1	0.031	3.3	0.001	-45 -30 49	-48 -26 56	-48 -23 51	Left Cerebrum.Parietal Lobe.Postcentral Gyrus.White Matter.*
1	0.032	3.27	0.001	34 -64 -32	37 -64 -38	38 -66 -28	Right Cerebellum.Posterior Lobe.Tuber.Gray Matter.*
1	0.037	3.01	0.002	27 -72 -35	29 -71 -42	30 -72 -32	Right Cerebellum.Posterior Lobe.Pyramis.Gray Matter.*
1	0.032	3.26	0.001	-58 -27 3	-63 -23 2	-59 -24 5	Left Cerebrum.Temporal Lobe.Superior Temporal Gyrus.White Matter.*
1	0.032	3.25	0.001	31 33 34	34 40 40	34 41 37	Right Cerebrum.Frontal Lobe.Middle Frontal Gyrus.White Matter.*
1	0.033	3.22	0.001	-30 32 28	-32 38 32	-31 38 30	Left Cerebrum.Frontal Lobe.Superior Frontal Gyrus.White Matter.*
1	0.033	3.21	0.001	18 21 49	19 27 57	19 30 52	Right Cerebrum.Frontal Lobe.Superior Frontal Gyrus.Gray Matter.Brodmann area 8
1	0.033	3.2	0.001	45 -37 42	48 -34 48	48 -31 45	Right Cerebrum.Parietal Lobe.Inferior Parietal Lobule.Gray Matter.Brodmann area 40
1	0.033	3.19	0.001	22 -39 -26	24 -37 -31	23 -38 -22	Right Cerebellum.Anterior Lobe.Culmen.Gray Matter.*
1	0.034	3.16	0.001	34 -46 46	37 -44 53	38 -40 48	Right Cerebrum.Parietal Lobe.Inferior Parietal Lobule.Gray Matter.Brodmann area 40
1	0.034	3.16	0.001	33 -94 3	35 -95 2	36 -92 6	Right Cerebrum.Occipital Lobe.Middle Occipital Gyrus.Gray Matter.Brodmann area 19
1	0.035	3.12	0.002	16 -64 57	18 -63 65	19 -58 57	Right Cerebrum.Parietal Lobe.Precuneus.Gray Matter.Brodmann area 7
1	0.037	3.04	0.002	27 -58 51	29 -56 58	30 -52 52	Right Cerebrum.Parietal Lobe.Superior Parietal Lobule.White Matter.*
1	0.035	3.1	0.002	42 -60 -27	45 -59 -33	45 -61 -24	Right Cerebellum.Posterior Lobe.Tuber.Gray Matter.*
1	0.035	3.1	0.002	45 -25 52	48 -22 61	49 -18 56	Right Cerebrum.Parietal Lobe.Postcentral Gyrus.Gray Matter.Brodmann area 3
1	0.036	3.07	0.002	8 62 -5	8 70 -6	7 64 -7	Right Cerebrum.Frontal Lobe.Superior Frontal Gyrus.Gray Matter.Brodmann area 10
1	0.036	3.05	0.002	-45 -75 24	-48 -74 26	-48 -71 26	Left Cerebrum.Temporal Lobe.Middle Temporal Gyrus.White Matter.*
1	0.037	3.04	0.002	-54 -64 27	-58 -63 30	-58 -61 30	Left Cerebrum.Parietal Lobe.Supramarginal Gyrus.Gray Matter.Brodmann area 40
1	0.037	3.04	0.002	-39 12 18	-42 18 20	-40 16 20	Left Cerebrum.Frontal Lobe.Sub-Gyral.White Matter.*
1	0.038	3	0.002	-44 17 13	-47 22 15	-45 20 16	Left Cerebrum.Frontal Lobe.Sub-Gyral.White Matter.*
1	0.038	2.99	0.002	-30 -63 -11	-32 -62 -14	-31 -62 -7	Left Cerebrum.Occipital Lobe.Fusiform Gyrus.White Matter.*
1	0.038	2.98	0.002	28 14 -35	30 19 -41	29 12 -33	Right Cerebrum.Temporal Lobe.Superior Temporal Gyrus.White Matter.*
1	0.038	2.98	0.002	40 -57 7	43 -55 8	43 -54 11	Right Cerebrum.Temporal Lobe.Middle Temporal Gyrus.Gray Matter.Brodmann area 39
1	0.039	2.96	0.003	-10 -76 39	-11 -75 44	-11 -71 40	Left Cerebrum.Parietal Lobe.Precuneus.White Matter.*
1	0.039	2.95	0.003	9 42 3	10 49 3	9 44 2	Right Cerebrum.Limbic Lobe.Anterior Cingulate.Gray Matter.Brodmann area 32
1	0.039	2.94	0.003	-18 -73 -29	-20 -73 -35	-19 -73 -26	Left Cerebellum.Posterior Lobe.Uvula.Gray Matter.*
1	0.04	2.92	0.003	-51 -15 -3	-55 -11 -5	-52 -13 0	Left Cerebrum.Temporal Lobe.Superior Temporal Gyrus.White Matter.*
1	0.04	2.92	0.003	-33 -48 -24	-36 -46 -30	-34 -47 -22	Left Cerebellum.Anterior Lobe.Culmen.Gray Matter.*
1	0.04	2.91	0.003	-4 11 -17	-5 16 -20	-5 12 -15	Left Cerebrum.Frontal Lobe.Medial Frontal Gyrus.Gray Matter.Brodmann area 25
1	0.041	2.89	0.003	-57 -43 37	-61 -40 42	-60 -38 40	Left Cerebrum.Parietal Lobe.Inferior Parietal Lobule.Gray Matter.Brodmann area 40
1	0.041	2.89	0.003	22 -69 -51	24 -68 -61	24 -71 -49	*.*.*.*.*
1	0.041	2.89	0.003	-27 44 -8	-29 51 -10	-28 46 -9	Left Cerebrum.Frontal Lobe.Middle Frontal Gyrus.White Matter.*
1	0.041	2.89	0.003	-27 -69 -32	-29 -68 -39	-28 -69 -30	Left Cerebellum.Posterior Lobe.Pyramis.Gray Matter.*
1	0.041	2.88	0.003	-4 -58 -53	-5 -57 -63	-4 -61 -51	*.*.*.*.*
1	0.042	2.85	0.003	-16 -58 12	-18 -57 13	-17 -55 15	Left Cerebrum.Limbic Lobe.Posterior Cingulate.White Matter.*
1	0.042	2.84	0.003	-50 -55 21	-53 -53 23	-52 -52 24	Left Cerebrum.Temporal Lobe.Supramarginal Gyrus.White Matter.*
1	0.043	2.82	0.004	-6 24 -15	-6 30 -19	-6 25 -17	Left Cerebrum.Frontal Lobe.Medial Frontal Gyrus.White Matter.*
1	0.044	2.81	0.004	-18 26 -14	-19 32 -17	-19 27 -14	Left Cerebrum.Frontal Lobe.Sub-Gyral.White Matter.*
1	0.044	2.81	0.004	37 -39 33	40 -36 38	40 -34 36	Right Cerebrum.Parietal Lobe.Sub-Gyral.White Matter.*
1	0.044	2.81	0.004	-36 23 -5	-39 29 -6	-38 25 -2	Left Cerebrum.Frontal Lobe.Inferior Frontal Gyrus.White Matter.*
1	0.044	2.81	0.004	-62 -37 22	-66 -34 25	-64 -33 25	Left Cerebrum.Parietal Lobe.Inferior Parietal Lobule.*.*
1	0.044	2.79	0.004	-9 -70 34	-10 -69 39	-10 -65 36	Left Cerebrum.Parietal Lobe.Precuneus.Gray Matter.Brodmann area 7
1	0.044	2.79	0.004	15 -57 24	16 -55 27	16 -52 27	Right Cerebrum.Limbic Lobe.Cingulate Gyrus.White Matter.*
1	0.045	2.78	0.004	-46 -60 33	-50 -58 37	-50 -55 36	Left Cerebrum.Parietal Lobe.Angular Gyrus.White Matter.*
1	0.045	2.78	0.004	-54 -54 1	-58 -52 0	-55 -52 5	Left Cerebrum.Temporal Lobe.Middle Temporal Gyrus.White Matter.*
1	0.045	2.77	0.004	39 -58 28	42 -57 32	43 -54 31	Right Cerebrum.Parietal Lobe.Supramarginal Gyrus.White Matter.*
1	0.045	2.76	0.004	33 26 -18	35 31 -22	33 25 -16	Right Cerebrum.Frontal Lobe.Inferior Frontal Gyrus.White Matter.*
1	0.046	2.75	0.004	48 -52 7	51 -51 8	50 -50 11	Right Cerebrum.Temporal Lobe.Superior Temporal Gyrus.White Matter.*
1	0.046	2.75	0.004	22 -75 30	24 -74 34	25 -70 32	Right Cerebrum.Parietal Lobe.Cuneus.White Matter.*
1	0.046	2.75	0.004	-28 11 1	-31 16 1	-30 13 3	Left Cerebrum.Sub-lobar.Claustrum.Gray Matter.*
1	0.046	2.74	0.004	-45 -3 39	-48 2 44	-47 3 41	Left Cerebrum.Frontal Lobe.Middle Frontal Gyrus.White Matter.*
1	0.046	2.74	0.004	-21 -10 -29	-23 -6 -35	-23 -9 -27	Left Cerebrum.Limbic Lobe.Uncus.Gray Matter.Brodmann area 28
1	0.046	2.73	0.005	50 33 -2	53 39 -2	51 37 1	Right Cerebrum.Frontal Lobe.Inferior Frontal Gyrus.Gray Matter.*
1	0.046	2.73	0.005	-45 -27 -9	-48 -24 -12	-45 -25 -6	Left Cerebrum.Temporal Lobe.Middle Temporal Gyrus.White Matter.*
1	0.046	2.73	0.005	-36 -76 3	-39 -76 2	-39 -75 6	Left Cerebrum.Occipital Lobe.Middle Occipital Gyrus.White Matter.*
1	0.047	2.72	0.005	28 -73 16	30 -73 18	31 -70 19	Right Cerebrum.Temporal Lobe.Middle Temporal Gyrus.White Matter.*
1	0.047	2.71	0.005	44 23 -11	46 28 -13	44 24 -7	Right Cerebrum.Frontal Lobe.Inferior Frontal Gyrus.White Matter.*
1	0.047	2.71	0.005	-54 -54 15	-58 -52 16	-56 -51 18	Left Cerebrum.Temporal Lobe.Superior Temporal Gyrus.White Matter.*
1	0.047	2.71	0.005	48 33 9	51 39 10	50 38 12	Right Cerebrum.Frontal Lobe.Inferior Frontal Gyrus.Gray Matter.Brodmann area 46
1	0.047	2.71	0.005	-46 -25 27	-50 -22 30	-48 -21 29	Left Cerebrum.Parietal Lobe.Postcentral Gyrus.White Matter.*
1	0.048	2.7	0.005	0 -67 -39	-0 -67 -47	0 -68 -36	*.*.*.*.*
1	0.048	2.69	0.005	-50 -55 -20	-53 -54 -25	-50 -56 -17	Left Cerebrum.Temporal Lobe.Fusiform Gyrus.Gray Matter.Brodmann area 37
1	0.048	2.68	0.005	-34 -82 31	-37 -82 35	-37 -78 34	Left Cerebrum.Parietal Lobe.Precuneus.*.*
1	0.049	2.68	0.005	-20 -1 -24	-21 3 -29	-21 0 -22	Left Cerebrum.Limbic Lobe.Uncus.White Matter.*
1	0.049	2.68	0.005	-56 -22 -0	-59 -19 -2	-55 -20 2	Left Cerebrum.Temporal Lobe.Superior Temporal Gyrus.White Matter.*
1	0.049	2.68	0.005	24 24 43	26 30 50	26 32 46	Right Cerebrum.Frontal Lobe.Middle Frontal Gyrus.*.*
1	0.049	2.67	0.005	-36 -55 -33	-39 -54 -40	-37 -56 -31	Left Cerebellum.Posterior Lobe.Cerebellar Tonsil.Gray Matter.*
1	0.049	2.67	0.005	33 -76 27	35 -76 30	36 -72 29	Right Cerebrum.Occipital Lobe.Superior Occipital Gyrus.Gray Matter.Brodmann area 39
1	0.049	2.67	0.005	26 -60 -26	27 -59 -31	27 -60 -22	Right Cerebellum.Posterior Lobe.Declive.Gray Matter.*
1	0.049	2.66	0.005	-56 -45 -3	-60 -42 -5	-56 -42 0	Left Cerebrum.Temporal Lobe.Middle Temporal Gyrus.White Matter.*
1	0.049	2.66	0.005	27 45 25	29 52 29	28 52 27	Right Cerebrum.Frontal Lobe.Superior Frontal Gyrus.White Matter.*
1	0.049	2.66	0.005	-12 -72 -39	-13 -71 -47	-12 -72 -36	Left Cerebellum.Posterior Lobe.Inferior Semi-Lunar Lobule.Gray Matter.*
1	0.049	2.66	0.005	55 -40 30	59 -38 34	58 -36 33	Right Cerebrum.Parietal Lobe.Inferior Parietal Lobule.White Matter.*
1	0.05	2.65	0.006	40 -10 51	43 -6 59	43 -2 54	Right Cerebrum.Frontal Lobe.Middle Frontal Gyrus.*.*
1	0.05	2.65	0.006	4 -67 33	5 -66 37	5 -63 34	Right Cerebrum.Parietal Lobe.Precuneus.Gray Matter.Brodmann area 7
1	0.05	2.65	0.006	-45 35 -5	-48 41 -6	-47 37 -3	Left Cerebrum.Frontal Lobe.Middle Frontal Gyrus.White Matter.*
1	0.05	2.65	0.006	31 -75 28	33 -74 32	34 -70 31	Right Cerebrum.Parietal Lobe.Sub-Gyral.White Matter.*
--------------------------------------------------------------------------------
Height threshold: T = 2.64, p = 0.006 (1.000)
Extent threshold: k = 0 voxels, p = 1.000 (1.000)
Expected voxels per cluster, <k> = 64.628
Expected number of clusters, <c> = 41.09
FWEp: 5.488, FDRp: Inf, FWEc: 1030, FDRc: 658
Degrees of freedom = [1.0, 43.0]
FWHM = 10.5 10.3 10.2 mm mm mm; 7.0 6.9 6.8 {voxels}
Volume: 1039804 = 308090 voxels = 810.3 resels
Voxel size: 1.5 1.5 1.5 mm mm mm; (resel = 326.91 voxels)
================================================================================
