# Supplementary material for: Neuroanatomical correlates of prion disease progression - a 3T longitudinal voxel-based morphometry study
Source: Neuroimage Clin. 2016 Nov 2;13:89–96. doi: 10.1016/j.nicl.2016.10.021 (PMC5133666; doi:10.1016/j.nicl.2016.10.021)
Supplement: Supplementary File 4 — Simplified raw SPM results table detailing areas where WM atrophy in patients was greater than in controls (FDR p < 0.05). (Local Maxima within the same cluster have been removed.) [file mmc8.xlsx]

## Sheet: FileS4_WMslopes_Ctr_greater_Pat
STATISTICS: p-values adjusted for search volume
================================================================================
peak	peak	peak	peak
p(FWE-corr)	p(FDR-corr)	T	p(unc)	x,y,z {mm}	MNI {mm}	Tal. {mm}	Tal. label
--------------------------------------------------------------------------------
0.024	0.011	5.38	0	-27 0 31	-29 5 36	-28 5 34	Left Cerebrum.Frontal Lobe.Sub-Gyral.White Matter.*
0.039	0.011	5.21	0	-3 -40 10	-3 -38 11	-2 -37 13	Left Cerebrum.Sub-lobar.Extra-Nuclear.White Matter.Corpus Callosum
0.055	0.011	5.08	0	-12 -18 10	-13 -14 11	-12 -15 12	Left Cerebrum.Sub-lobar.Thalamus.Gray Matter.*
0.095	0.011	4.87	0	0 2 21	-0 7 24	0 6 23	Inter-Hemispheric.*.*.White Matter.Corpus Callosum
0.215	0.011	4.55	0	24 3 6	26 8 6	25 5 8	Right Cerebrum.Sub-lobar.Lentiform Nucleus.Gray Matter.Putamen
0.299	0.011	4.4	0	24 -31 42	26 -28 48	26 -25 44	Right Cerebrum.Parietal Lobe.Sub-Gyral.White Matter.*
0.336	0.011	4.35	0	2 -27 -33	1 -24 -40	0 -26 -30	Right Brainstem.Pons.*.*.*
0.473	0.013	4.17	0	34 -46 22	37 -44 25	37 -42 25	Right Cerebrum.Parietal Lobe.Sub-Gyral.White Matter.*
0.645	0.016	3.98	0	42 -51 40	45 -49 46	46 -46 43	Right Cerebrum.Parietal Lobe.Inferior Parietal Lobule.Gray Matter.Brodmann area 40
0.793	0.019	3.8	0	-15 36 12	-16 43 13	-16 40 12	Left Cerebrum.Frontal Lobe.Medial Frontal Gyrus.Gray Matter.Brodmann area 10
0.818	0.019	3.77	0	-22 -63 28	-24 -61 32	-24 -58 31	Left Cerebrum.Parietal Lobe.Sub-Gyral.White Matter.*
0.863	0.021	3.7	0	14 -48 -35	14 -46 -42	14 -48 -32	Right Cerebellum.Posterior Lobe.Cerebellar Tonsil.Gray Matter.*
0.877	0.021	3.68	0	-18 -45 -32	-20 -43 -38	-19 -44 -29	Left Cerebellum.Anterior Lobe.*.Gray Matter.*
0.902	0.022	3.63	0	-15 -12 -9	-16 -8 -12	-16 -10 -6	Left Cerebrum.Sub-lobar.Extra-Nuclear.White Matter.*
0.923	0.023	3.59	0	-21 -16 51	-22 -12 58	-22 -8 53	Left Cerebrum.Frontal Lobe.Sub-Gyral.White Matter.*
0.951	0.025	3.52	0.001	30 -43 43	32 -41 50	33 -38 46	Right Cerebrum.Parietal Lobe.Sub-Gyral.White Matter.*
0.959	0.026	3.49	0.001	-12 -21 -14	-13 -17 -17	-12 -18 -10	Left Brainstem.Midbrain.*.*.*
0.975	0.029	3.42	0.001	-4 -37 -47	-5 -35 -56	-4 -37 -45	*.*.*.*.*
0.977	0.029	3.42	0.001	-21 -55 3	-23 -54 2	-22 -53 6	Left Cerebrum.Sub-lobar.Extra-Nuclear.White Matter.*
0.977	0.029	3.42	0.001	34 -19 45	37 -15 52	37 -12 48	Right Cerebrum.Frontal Lobe.Precentral Gyrus.White Matter.*
0.979	0.029	3.4	0.001	20 -18 -6	21 -14 -8	20 -15 -3	Right Cerebrum.Sub-lobar.Extra-Nuclear.White Matter.*
0.98	0.03	3.4	0.001	22 -52 33	24 -50 37	24 -47 35	Right Cerebrum.Parietal Lobe.Sub-Gyral.White Matter.*
0.981	0.03	3.4	0.001	16 -15 55	18 -11 64	18 -6 58	Right Cerebrum.Frontal Lobe.Middle Frontal Gyrus.Gray Matter.Brodmann area 6
0.981	0.03	3.39	0.001	15 9 25	16 14 29	15 14 28	Right Cerebrum.Limbic Lobe.Cingulate Gyrus.White Matter.*
0.993	0.034	3.29	0.001	27 -40 30	29 -38 34	29 -36 33	Right Cerebrum.Parietal Lobe.Sub-Gyral.White Matter.*
0.995	0.035	3.26	0.001	-20 -3 46	-21 2 53	-21 4 48	Left Cerebrum.Frontal Lobe.Sub-Gyral.White Matter.*
0.996	0.036	3.24	0.001	-27 -42 46	-29 -39 53	-29 -36 49	Left Cerebrum.Parietal Lobe.Sub-Gyral.White Matter.*
0.996	0.036	3.22	0.001	34 6 37	37 11 43	37 13 41	Right Cerebrum.Frontal Lobe.Middle Frontal Gyrus.White Matter.*
0.999	0.041	3.12	0.002	-15 -3 -2	-16 2 -3	-16 -0 0	Left Cerebrum.Sub-lobar.Lentiform Nucleus.Gray Matter.Lateral Globus Pallidus
0.999	0.041	3.12	0.002	-24 14 39	-26 19 45	-25 20 41	Left Cerebrum.Frontal Lobe.Middle Frontal Gyrus.White Matter.*
0.999	0.043	3.09	0.002	-39 -42 1	-42 -39 0	-40 -39 4	Left Cerebrum.Temporal Lobe.Sub-Gyral.White Matter.*
1	0.044	3.07	0.002	-21 -40 51	-23 -37 58	-23 -34 53	Left Cerebrum.Parietal Lobe.Postcentral Gyrus.White Matter.*
1	0.047	3.02	0.002	14 -19 -14	14 -16 -17	13 -17 -10	Right Brainstem.Midbrain.*.*.*
1	0.048	3	0.002	-6 32 4	-6 38 4	-6 34 4	Left Cerebrum.Limbic Lobe.Anterior Cingulate.Gray Matter.Brodmann area 24
1	0.048	2.99	0.002	34 -36 21	37 -33 23	36 -32 23	Right Cerebrum.Parietal Lobe.Sub-Gyral.White Matter.*
1	0.049	2.98	0.002	-33 21 30	-35 27 34	-34 27 32	Left Cerebrum.Frontal Lobe.Middle Frontal Gyrus.White Matter.*
1	0.049	2.98	0.002	-42 -18 28	-45 -14 32	-44 -13 31	Left Cerebrum.Frontal Lobe.Precentral Gyrus.White Matter.*
--------------------------------------------------------------------------------
Height threshold: T = 2.96, p = 0.002 (1.000)
Extent threshold: k = 0 voxels, p = 1.000 (1.000)
Expected voxels per cluster, <k> = 82.627
Expected number of clusters, <c> = 9.48
FWEp: 5.117, FDRp: Inf, FWEc: 804, FDRc: 804
Degrees of freedom = [1.0, 43.0]
FWHM = 12.0 13.3 12.6 mm mm mm; 8.0 8.9 8.4 {voxels}
Volume: 594027 = 176008 voxels = 239.4 resels
Voxel size: 1.5 1.5 1.5 mm mm mm; (resel = 597.14 voxels)
================================================================================
